# Supplementary material for: Intracellular biliverdin dynamics during ferroptosis
Source: J Biochem. 2024 Sep 28;176(6):472–83. doi: 10.1093/jb/mvae067 (PMC11638335; doi:10.1093/jb/mvae067)
Supplement: Web_Material_mvae067 [file web_material_mvae067.zip]

Archive with 9 entries (9 files):
- Supplementary_Figure_Supplementary_Movie_Legends_mvae067.pdf
- Supplementary_Movie_1A_mvae067.mp4
- Supplementary_Movie_1B_mvae067.mp4
- Supplementary_Movie_1C_mvae067.mp4
- Supplementary_Movie_1D_mvae067.mp4
- Supplementary_Movie_2A_mvae067.mp4
- Supplementary_Movie_2B_mvae067.mp4
- Supplementary_Movie_2C_mvae067.mp4
- Supplementary_Movie_2D_mvae067.mp4
